# Supplementary material for: RIP3 Translocation into Mitochondria Promotes Mitofilin Degradation to Increase Inflammation and Kidney Injury after Renal Ischemia–Reperfusion
Source: Cells. 2022 Jun 11;11(12):1894. doi: 10.3390/cells11121894 (PMC9220894; doi:10.3390/cells11121894)
Supplement: Supplementary file 1 [file cells-11-01894-s001.zip]

Archive with 1 entries (1 files):
- cells-1724502-supplementary.pdf
